# Supplementary material for: Bent DNA Bows as Sensing Amplifiers for Detecting DNA-Interacting Salts and Molecules
Source: Sensors (Basel). 2020 May 31;20(11):3112. doi: 10.3390/s20113112 (PMC7309149; doi:10.3390/s20113112)
Supplement: Supplementary file 1 [file sensors-20-03112-s001.zip]

Archive with 6 entries (6 files):
- FigureS1.png
- __MACOSX/._FigureS1.png
- FigureS2.png
- __MACOSX/._FigureS2.png
- FigureS3.png
- __MACOSX/._FigureS3.png
